# Supplementary material for: A humanized mouse that mounts mature class-switched, hypermutated and neutralizing antibody responses
Source: Nat Immunol. 2024 Jun 25;25(8):1489–506. doi: 10.1038/s41590-024-01880-3 (PMC11291283; doi:10.1038/s41590-024-01880-3)
Supplement: Supplementary file 3 — Statistical source data. [file 41590_2024_1880_MOESM3_ESM.xlsx]

## Sheet: Fig. 1a
huCD45+PBMCs reconstitution at indicated time points in THX, huNBSGW and huNSG mice grafted with cord blood huCD34+ cells
huCD45+ PBMCs (% total CD45+ PBMCs)
Weeks of age	huNSG					huNSGW41						THX
6	11.8035	11.9769	13.1561	14.0925	8.94798	4.77561	11.4829	11.4427	5.33902	9.04146	17.2512	10.6627	9.28512	17.7161	5.4829	10.0464
8	21.7457	26.0578	36.7861	25.8035	24.0925	28.2429	45.7429	28.2429	28.0143	38.2571	36.5143	28.7938	37.2265	27.3956	46.3438	35.8743
10	37.7572	32.0231	41.9075	23.5145	33.526	53.6111	61.1389	56.2778	54.4819	50.8194	55.2199	44.5175	52.7369	47.4035	54.0596	44.555
12	24.0111	28.3444	40.7333	24.9778	28.6222	45.5079	72.8843	68.1382	55.309	59.1369	53.8258	47.7302	56.8237	51.0772	89.9647	39.2
14	43.4835	49.2308	62.2418	28.5055	30.6923	74.7758	91.578	73.5187	72.189	92.122	64.1989	55.9877	60.3077	95.9631	40.8246	97.2523
16	40.6552	73.0397	54.189	30.7411	25.5102	85.3924	80.6221	94.3445	71.5719	94.9197	74.233	73.2335	93.1265	81.8925	95.3656	99.8357	90.9	93.15	92.59	93.52	93.22	91.92
18	44.163	69.5	56.1957	31.1087	26.9891	84.114	91.7022	87.2366	75.9144	94.5409	77.8797	87.4984	97.7672	89.7636	97.0247	93.39	95.54	93.57	89.53	94.9	91.95	94.19
20	58.0088	65.2516	61.4442	56.4551	39.9672	95.2687	91.8888	94.2632	88.63	87.4861	66.2665	90.6785	91.5233	82.3818	91.1796	97.24	92.53	91.38	96.08	91.4	96.11	89.26
22	39.7222	54.7556	54.2556	53.0556	23.7556	89.364	89.5865	96.0011	82.5292	80.9101	79.8472	85.5004	95.2567	93.09	90.2741	93.3924
24	40.4545	35.0341	19.5341	22.2045	34.375	88.4118	88.8731	82.9355	88.2935	88.672	80.2151	91.0101	90.9156	96.01	87.11	92.7
26	53.2697	33.6067	8.5618	10.7865	23.7303	93.0596	90.4393	93.1584	90.6494	84.173	71.7393	92.6093	84.8967	78.7668	96.7881	89.2789
28	35.7059	18.7529	9.96471	7.65882	20.1059	84.5549	93.4033	88.133	84.1681	80.5901	86.1892	84.3236	97.7387	90.8413	97.1139	86.6852
30	45.6923	24.6667	17.1795	6.62821	17.5641	95.0714	88.8912	85.7275	88.6857	97.1626	68.2846	92.64	94.91	92.8139	93.47	91.52
32	19.3908	15.977	18.3563	4.35632	13.8391	90.1889	89.5333	67.7667	83.1556	78.3111	82.4963	79.1105	96.3544	91.9123	88.6691	95.8327
34	21.5875	12.3125	11.8313	3.525	9.9	86.4494	84.4607	68.6292	90.3371	84.4719	76.2809	80.6729	91.4591	94.6684	87.2176	82.8258
36	16.6548	11.5952	10.6994	7.02381	7.41667	87.3784	82.6284	73.8634	84.3452	84.5397	83.1569	80.1304	97.5372	94.3721	91.2093	89.5923
40	23.6918	17.3622	16.9823	17.5136	8.81352	84.6375	82.7113	87.0302	77.2029	79.1184	81.6882	80.3581	94.988	94.5639	90.4092	92.4935

## Sheet: Fig. 1b
huCD45+ PBMCs in THX, huNBSGW and huNSG mice
huCD45+ cells (x10^6/ml)
Weeks of age	huNSG					huNBSGW					THX
10	382389	370713	487473	391146	726831	747956	932844	739552	617694	659714	956541	872546	666485	745162	512345
15	690460	465152	701362	1566254	1824268	2037105	1461542	2560932	3847865	2606201	1232601	1793205	2240406	2958136	3987499
20	765711	724599	1212804	873630	1438920	2341395	1679858	2943468	4422635	2995499	1614211	2110201	5560010	4110731	3129045
30	203931	104580	393918	158613	167328	4.37857e+06	1691640	2903220	1882140	2636520	1554116	1996543	5104323	3960000	2765431
40	164328	84168	141616	132264	187040	2548982	1834383	3175177	4383365	1635474	1659885	2018543	4383767	3435846	2156213

## Sheet: Fig. 1c
Serum total huIgM, huIgD, huIgG, huIgA and huIgE in THX, huNBSGW and huNSG mice
Serum huIg (µg eq/ml)
	huNSG							huNBSGW					THX
huIgM	122.72	150.03	354.54	381.81	463.89	436.21	559.09	302.18	640.98	790.9	845.45	968.18	654.56	681.82	818.38	913.66	1090.91	1118.21
huIgD	6.8784	6.9264	6.8002	6.8589	6.8313	N.D.	N.D.	6.7656	6.8713	6.9401	6.9538	6.9624	70.57	81.04	117.74	88.08	61.16	121.23
huIgG	28.1993	6.7742	6.888	6.7067	1.6505	N.D.	N.D.	68.85	95.54	102.72	136.63	143.19	695.86	698.78	722.73	818.84	886.66	995.89
huIgA	27.3206	27.2727	13.5433	13.6338	13.657	N.D.	N.D.	54.53	68.16	75.12	95.46	115.33	152.18	204.48	245.33	286.36	368.81	395.54
huIgE	6.75	6.8328	6.7358	2.1885	1.4404	N.D.	N.D.	13.4297	13.4657	6.7361	6.9203	6.8733	20.1	20.09	30.14	30.65	20.96	N.D.
N.D.: not determined

## Sheet: Fig. 1e
Number of huB cells, huT cells, huDCs, huNK cells and human monocytes per ml of peripheral blood in THX, huNBSGW and huNSG mice
huCD19+ B cells (cells/ml)
Weeks of age	huNSG					huNBSGW					THX
15	19057.1	19741.1	20354.3	19623.2	17571.2	578330	550966	604954	607172	458522	204270	194605	197739	214457	161953	213673
20	767184	770332	773481	732550	559383	1.32883e+06	1.41568e+06	1.36357e+06	1.28193e+06	1.35663e+06	1.44727e+06	1.28646e+06	1.36214e+06	1.39619e+06	1.24863e+06	1.38295e+06
25	326018	446394	271849	300940	257805	1.78923e+06	1.76621e+06	1.63965e+06	1.7806e+06	1.59074e+06	2.40483e+06	1.94677e+06	1.90955e+06	2.13285e+06	1.87233e+06	1.94677e+06
30	55737.7	10715.6	27971.7	16618.5	26943.3	1.37397e+06	1.52202e+06	796545	1.52794e+06	1.54867e+06	1.42932e+06	1.5687e+06	1.42932e+06	1.16313e+06	1.0877e+06	1.02102e+06
40	40152.9	22559.4	20431.2			703308	771195	150980	1.02917e+06	871668	782148	607040	896552	684088	574353	238147
huCD3+ T cells (cells/ml)
Weeks of age	huNSG					huNBSGW					THX
15	38963.3	25519.5	7971.91	41887.9	82549.3	9762.09	4289.4	30025.8	3919.63	11906.8	3448.03	1515.04	10605.3	1384.44	30039.6	4205.55
20	265523	321147	253979	313800	588769	133057	70697.4	140353	16501.8	137747	144916	76998.7	152862	17972.7	291346	150024
25	274858	464450	762381	647021	610908	555178	581067	664488	299163	900367	552538	578304	661328	297741	661328	896085
30	119291	173589	135951	120525	159603	1.34732e+06	1.13411e+06	1.66416e+06	1.16669e+06	1.12227e+06	962263	790908	828623	996151	1.26534e+06	1.40582e+06
40	119324	121452	141883			1.94428e+06	2.5645e+06	1.68631e+06	1.84381e+06	2.66206e+06	1.34599e+06	1.51106e+06	1.06512e+06	1.28342e+06	1.42491e+06	1.80688e+06
huCD3-CD14-CD11c+ DCs (cells/ml)
Weeks of age	huNSG					huNBSGW					THX
15	32736.7	35378.3	37972.7	21840.2	23208.2	34167.3	53987.3	38382.8	27437.4	50141.6	12068.1	19068.6	13557	9691.05	17710.3	13243.6
20	34738.4	40405.7	39671.1	28966.2	36732.5	62533.3	46900	41688.9	52632.2	45857.8	104052	134322	71890.6	57323.3	141889	128646
25	52463.8	63598.6	114357	60789.8	86470.1	159362	145842	175183	142390	150732	188951	214717	274837	141713	260523	234757
30	15178.7	16556.8	47510.7	26737.6	26737.6	254361	204910	199284	152794	192177	194038	262361	276025	207702	306088	215901
40	2085.68	425.65	1135.07			64899.9	84451.3	91511.6	46977.7	55395.7	130747	179777	298851	147091	226006	200790
huCD3-CD56+ NK cells (cells/ml)
Weeks of age	huNSG					huNBSGW					THX
15	6839.8	8820.98	11509.7	13868.3	8254.93	17601.3	20707.5	19524.2	16566	22334.5	6216.9	7314	6896.06	5851.2	7888.67	8123.76
20	6926.69	10075.2	11334.6	11964.3	7661.34	20844.4	13896.3	17717.8	41688.9	14764.8	22702.3	60539.5	19297	45404.6	64323.2	39729.1
25	25880.8	9128.51	9830.7	35611.2	79548.4	101831	98666.4	78530.4	100680	116501	101346	98197.1	160322	100201	115947	34641
30	2920.57	4421.99	8823.41	7527.67	8370.93	56261.5	25169.6	58334.3	24281.3	29611.3	101118	74882.1	142932	202510	100572	62037.4
40	1674.22	1702.6	3405.2			36115.8	187911	84722.9	33400.4	35844.3	72844.8	27783.8	133782	160399	95492.1	80549.6
huCD3-CD14+ monocytes (cells/ml)
Weeks of age	huNSG					huNBSGW					THX
15	6750.88	8706.31	11360.1	13688	8147.62	17372.5	20438.3	19270.4	16350.6	22044.1	6136.08	7218.92	6806.41	5775.13	7786.12	8018.15
20	6836.64	9944.21	11187.2	11808.8	7561.74	20573.5	13715.6	17487.4	41146.9	14572.9	22407.2	59752.5	19046.1	44814.4	63487	39212.6
25	25544.4	9009.84	9702.9	35148.3	78514.3	100507	97383.7	77509.5	99371.2	114987	100029	96920.6	158238	98898.6	114440	34190.6
30	8021.29	13266	17688	4936.18	13368.8	75212.8	119926	127033	104824	118445	124621	112596	88820	163429	99478.4	57938
40	1248.57	1276.95	4540.26			98571.8	65714.5	49150.1	57568.1	52408.7	48096.3	49497.1	74712.6	59770.1	130747	82650.9

## Sheet: Fig. 1g
Bone marrow huCD34+ cells in THX, huNBSGW and huNSG mice
huCD34+ cells (% total mononuclear cells)
Weeks of age	huNSG			huNBSGW			THX
18	6.55	3.87	8.6	19.2632	12	13.6316	19.6	16.7	13.3
25	0.41	3.14074	1.05	11.054	18.504	14.779	20.5	17.1	10.4
