# Supplementary material for: A humanized mouse that mounts mature class-switched, hypermutated and neutralizing antibody responses
Source: Nat Immunol. 2024 Jun 25;25(8):1489–506. doi: 10.1038/s41590-024-01880-3 (PMC11291283; doi:10.1038/s41590-024-01880-3)
Supplement: Supplementary file 4 — Statistical source data. [file 41590_2024_1880_MOESM4_ESM.xlsx]

## Sheet: Fig. 4a
Serum total Ig and NP4-specific human antibodies in NP-CGG-immunized humanized mice
huIgM (µg eq/ml)
JAX NSG huCD34				huNBSGW							THX
109.8	102.61	388.76	160.72	658.25	650	690.9	1079.25	1203.24	1280.85	552.48	726.97	1094.6	573.77	552.3	1174.9	1008.47
huIgG (µg eq/ml)
JAX NSG huCD34				huNBSGW							THX
4.15	4.43	5.84	5.27	183.3	213.33	183.97	73.68	183.64	193.1	68.78	1298.23	1181.72	594.6	1181.72	594.6	814.35
huIgA (µg eq/ml)
JAX NSG huCD34				huNBSGW							THX
4.15	7.55	44.05	27.79	169.13	144.28	142.77	142.32	91.34	198.99	203.11	450.23	458.21	405.85	198.99	448.74	501.84
huIgE (µg eq/ml)
JAX NSG huCD34				huNBSGW							THX
9.02	8.64	22.88	9.78	15.42	15.75	32.86	99.38	20.69	N.D.	N.D.	136.41	139.64	98.66	126.97	93.74	N.D.
NP4-specific IgM (RUs)
JAX NSG huCD34				huNBSGW							THX
231.8	234.1	397.8	343.8	1306	1625	1055	1075	2640	2031	2032	1764	2648	1013	1543	2356	2211	2064
NP4-specific IgG (RUs)
JAX NSG huCD34				huNBSGW							THX
183.6	187.9	253.6	232.6	183.3	452.8	176.5	182.8	185.5	141.4	141.4	932.5	1250	1172	590.4	2485	1855	1820
NP4-specific IgG1 (RUs)
JAX NSG huCD34				huNBSGW							THX
5.2	1.6	3.2	7.1	80	115	130.3	30	13	52	2	521.5	482.8	549	606.7	344.8	240.1	240.1
NP4-specific IgG2 (RUs)
JAX NSG huCD34				huNBSGW							THX
3.4	5.6	6.8	9.2	203	244.1	345.5	130.3	198.4	130.3	192.7	920.6	636.9	450.7	506.1	775.3	197.9
NP4-specific IgG3 (RUs)
JAX NSG huCD34				huNBSGW							THX
7.8	6.4	3.4	5.6	130.3	130.3	379	130.3	130.3	187.9	198.1	160.3	281.2	411.4	28.4	192.7	766
NP4-specific IgG4 (RUs)
JAX NSG huCD34				huNBSGW							THX
11.1	2.3	6.6	5.2	189.5	80	202.3	203.1	166.3	130.3	130.3	205.1	207	288.5	257.2	141.6	141.4
NP4-specific IgA (RUs)
JAX NSG huCD34				huNBSGW							THX
1	3	4	2	2	5	11	3	2.5	N.D.	N.D.	11	23	14	8	15	N.D.
NP4-specific IgE (RUs)
JAX NSG huCD34				huNBSGW							THX
8	5	1	3	8	6	5	8	2	N.D.	N.D.	11	6	19	13	7	N.D.
N.D.: not determined

## Sheet: Fig. 4g
Serum total Ig and DNP5-specific human antibodies in DNP-CpG-immunized humanized mice
huIgM (µg eq/ml)
JAX NSG huCD34				huNBSGW							THX
127.32	57.35	81.88	111.02	369.57	767.3	539.94	298.17	791.25	1055	1075	528.98	1067.87	1179.81	458.66	726.97	1094.6	865.06
huIgG (µg eq/ml)
JAX NSG huCD34				huNBSGW							THX
54.13	68.36	65.11	52.45	522.43	689.4	183.64	193.1	494.34	31.15	212.36	957.88	758.94	479.07	684.6	594.6	483.97
huIgA (µg eq/ml)
JAX NSG huCD34				huNBSGW							THX
50	65	72	25	192.49	126.65	142.77	337.77	555.7	286.94	212.54	666.63	785.38	543.64	913	843.56	615.34	799.68
huIgE (µg eq/ml)
JAX NSG huCD34				huNBSGW							THX
10.04	9.44	8.95	9.78	37.23	ND	33.31	27.37	26.9	27.42	N.D.	25.24	24.68	23.58	28.89	28.93	N.D.	N.D.
DNP-specific IgM (RUs)
JAX NSG huCD34				huNBSGW							THX
647.4	523.3	614	538.6	794.5	2146	1276	880.4	676.4	2297	2704	945.4	3000	2305	2403	2389	2255	2225
DNP-specific IgG (RUs)
JAX NSG huCD34				huNBSGW							THX
311.3	283.7	346.2	299	762.6	381.9	485.8	322	298.9	2096	1926	1867	871.5	1928.14	1678	2504	2313	2113
DNP-specific IgG1 (RUs)
JAX NSG huCD34				huNBSGW							THX
1.05	2.51	3.84	0.98	190	0.0002954	442.7	211.6	247.9	172.4	229	803.1	667.5	348.7	364.3	470.3	272.1	385.3
DNP-specific IgG2 (RUs)
JAX NSG huCD34				huNBSGW							THX
0.5	0.76	4	6.5	308.1	233.6	267.5	75.48	269	188.9	387.7	182.1	377.3	251.3	269.6	271.3	410	234.2
DNP-specific IgG3 (RUs)
JAX NSG huCD34				huNBSGW							THX
4.3	8.4	9.1	2.2	189.7	202.9	203.6	496.2	432.3	130.3	203.8	874.2	284	443.4	602.04	590.4	407.4	256.7
DNP-specific IgG4 (RUs)
JAX NSG huCD34				huNBSGW							THX
1	3	1.4	4.2	15.35	13.03	15.35	13.03	13.03	13.03	13.03	15.35	13.03	13.03	13.03	13.03	13.03	N.D.
DNP-specific IgA (RUs)
JAX NSG huCD34				huNBSGW							THX
175.7	200	207.6	200.9	456.1	274.3	977.7	597.9	274.3	457.1	515.8	1258	908.6	456.1	1582	2104	2278	2102
DNP-specific IgE (RUs)
JAX NSG huCD34				huNBSGW							THX
30	20	10	70	60	20	10	90	20	N.D.	N.D.	50	120	30	220	60	N.D.	N.D.
N.D.: not determined

## Sheet: Fig. 4j
Blood and spleen MZ huCD19+IgM+IgD+CD27+B cells in THX and huNBSGW mice
Blood huIgM+IgD+CD27+ MZ B cells (% huCD19+ B cells)
huNBSGW						THX
0.13	0.17	0.2	0.1	0	0.14	7.76	7.59	7.17	9.32	8.02	8.33
Spleen huIgM+IgD+CD27+ MZ B cells (% huCD19+ B cells)
huNBSGW						THX
0.29	0.44	0.38	0.43	0.61	0.31	13.6	13.4	13.1	12.1	12.79	12.67

## Sheet: Fig. 4m
Total huIgM, huIgD, huIgG and huIgA in BALF of THX and huNBSGW mice
huIgM (µg eq/ml)
huNBSGW					THX
0.341249	0.313644	0.01	0.266361	0.456412	36.1898	9.9233	11.6722	24.423	29.8691
huIgD (µg eq/ml)
huNBSGW					THX
1.20482	0.60241	0.963855	1.08434	0.481928	7.22892	4.50633	4.09639	2.6506	2.16867
huIgG (µg eq/ml)
huNBSGW					THX
0.152043	0.154806	0.14942	0.0900644	0.141169	7.05081	0.760034	1.32088	4.13039	2.1801
huIgA (µg eq/ml)
huNBSGW					THX
0	0	0	0.005	0.006	2.83015	1.36037	2.29021	2.02017	3.56059

## Sheet: Fig. 4o
Total huIgD and huIgA in feces of THX and huNBSGW mice
huIg	huNBSGW					THX
huIgD (µg eq/g)	0.04666	0.04702	0.03672	0.02213	0.01625	4.81928	2.53012	2.16867	1.80723	0.843373
huIgA (µg eq/g)	1.3253	0.843373	0.783133	1.08434	1.68675	5.54217	5.66265	6.30554	6.74699	7.83133
