# Supplementary material for: A humanized mouse that mounts mature class-switched, hypermutated and neutralizing antibody responses
Source: Nat Immunol. 2024 Jun 25;25(8):1489–506. doi: 10.1038/s41590-024-01880-3 (PMC11291283; doi:10.1038/s41590-024-01880-3)
Supplement: Supplementary file 5 — Statistical source data. [file 41590_2024_1880_MOESM5_ESM.xlsx]

## Sheet: Fig. 5b
Number of huB cells, huT cells, huNK cells, huDCs and human monocytes in spleen of THX, huNBSGW and JAX NSG huCD34™ mice
	JAX NSG huCD34			huNBSGW							THX
Mononuclear cells	9900000	10800000	14850000	20160000	10800000	15840000	43200000	36720000	30780000	24480000	46440000	53100000	35460000	23040000
B cells	5.01966e+06	6186942	9.23649e+06	9073440	4507200	7090560	18028800	15864480	13880520	10876320	20910960	23135400	15443640	10395360
T cells	2.11822e+06	4466718	5.83495e+06	8848800	4914000	6991200	20376000	16779600	13482900	10886400	20374200	24070500	16080300	10087200
NK cells	244881	221369	255344	1483776	794880	1165824	3179520	2702592	2265408	1801728	2378880	1274400	1869120	5097600	4332960
DCs	123422	124277	170677	155232	83160	121968	332640	282744	237006	188496	340704	182520	267696	730080	620568
Monocytes	133333	379629	1059012	201600	108000	158400	432000	367200	307800	244800	616896	330480	484704	1321920	1123632

## Sheet: Fig. 5g
huCD4+, huCD8+, huCD4+CD8+T cells in spleen and mesenteric LNs of THX, huNBSGW and JAX NSG huCD34 mice
Spleen huT cell subsets (% huCD3+ T cells)
	JAX NSG huCD34			huNBSGW							THX
huCD4+	63.1	61.7	56.9	33.3	49.4	25.6	53.2	60.8	49.7	48.4	48.8		49.7	67.7	43.6
huCD8+	18.9	19.1	22.7	12.7	2.95	15.6	6.42	3.16	2.25	1.87	5.82	13.2	3.68	2.19	5.14
huCD4+CD8+	0.86	0.8	0.85	9.83	2.5	9.22	2.17	5.85	2.29	1.83	7.2	10.6	4.36	6.43	4.23
Mesenteric LN huT cell subsets (% huCD3+ T cells)
	huNBSGW							THX
huCD4+	44.6	75.7	38.9	75.5	75.3	70.9	72.8	48.9	42.1	65.9	80.7	62.8
huCD8+	9.74	1.6	11.8	2.68	1.53	1.37	0.9	8.79	12.4	2.44	0.95	3.16
huCD4+CD8+	14.5	4.55	14.5	3.44	7.43	3.46	3.02	16.7	19.5	5.74	8.04	6.76

## Sheet: Fig. 5h
huCD4+CXCR5+PD-1+TFH cells in spleen and mesenteric LNs of THX, huNBSGW and JAX NSG huCD34 mice
Spleen huCXCR5+PD-1+ huTFH cells (% huCD4+ T cells)
JAX NSG huCD34			huNBSGW							THX
0.43	0.44	0.76	2.2	0.71	1.55	1.47	1.35	0.55	0.63	6.82	6.93	3.72	3.5	4.25
Spleen huCXCR5+PD-1+ huTFH cells (x10^5)
JAX NSG huCD34			huNBSGW							THX
5060	10918	24636	136752	23643	75702	195804	152847	52197.8	47552	976555	1134614	657892	554667	501920
Mesenteric LNs huCXCR5+PD-1+ huTFH cells (% huCD4+ T cells)
huNBSGW							THX
0.77	0	0.22	0.11	0.22	0.11	0	6.65	6.99	6.59	2.04	2.03
