# Supplementary material for: A humanized mouse that mounts mature class-switched, hypermutated and neutralizing antibody responses
Source: Nat Immunol. 2024 Jun 25;25(8):1489–506. doi: 10.1038/s41590-024-01880-3 (PMC11291283; doi:10.1038/s41590-024-01880-3)
Supplement: Supplementary file 6 — Statistical source data. [file 41590_2024_1880_MOESM6_ESM.xlsx]

## Sheet: Fig. 6a
Serum total huIg and flagellin-specific human antibodies in flagellin-vaccinated and non-vaccinated THX mice
huIgM (µg eq/ml)
Non-vaccinated (nil) THX					Flagellin-vaccinated THX
856.17	679.68	594.08	602.26	516.87	487.46	590.79	669.25	685.58	750.15
huIgG (µg eq/ml)
Non-vaccinated (nil) THX					Flagellin-vaccinated THX
73.16	171.77	173.52	176.41	198.43	617.37	592.03	597.41	685.22	679.35
huIgA (µg eq/ml)
Non-vaccinated (nil) THX					Flagellin-vaccinated THX
8.67	28.65	31.83	22.61	37.94	598.37	351.2	245.44	482.64	371.09
Flagellin-specific huIgM (RU)
Non-vaccinated (nil) THX					Flagellin-vaccinated THX
28.1	39.64	97.312	99.846	101.685	316.154	487.248	598.34	673.846	690.384
Flagellin-specific huIgG (RU)
Non-vaccinated (nil) THX					Flagellin-vaccinated THX
3.72	5.93	7.26	24.34	39.14	454.59	404.97	443.64	450.97	457.35
Flagellin-specific huIgA (RU)
Non-vaccinated (nil) THX					Flagellin-vaccinated THX
16.65	17.41	15.89	16.34	17.189	299.78	274.14	246.65	261.47	285.36

## Sheet: Fig. 6b
Dose-dependent antibody S. Typhimurium neutralizing activity of sera from flagellin-vaccinated THX mice, non-vaccinated THX mice and healthy humans
Residual S.Typhimurium CFUs (%)
Dilution	Non-vaccincated (nil) THX					Flagellin-vaccinated THX					Humans
1:1	110.345	103.797	61.2313	87.0625	74.8201	0	8.29875	1.97044	5.7554	4.31655	1.43885	2.66223	0	1.65975	7.59494
1:2	110.345	68.3544	85.1913	90.5158	94.964	2.53165	1.65975	0	2.8777	0	0	3.99334	0	6.639	2.53165
1:4	116.256	73.4177	75.8735	71.8802	84.3569	2.53165	0	3.94089	2.8777	7.19425	1.43885	7.98669	0	6.639	0
1:8	151.724	88.6076	89.1847	90.5158	102.158	0	4.97925	5.91133	0	1.43885	0	3.99334	0	6.639	0
1:16	114.286	103.857	79.8669	110.483	110.791	5.06329	18.2573	25.6158	1.43885	4.31655	1.43885	6.65557	5.91133	18.2573	5.06329
1:32	124.138	88.6076	99.8336	109.657	123.741	5.06329	26.556	17.734	11.5108	14.3885	8.63309	7.98669	13.7931	38.1743	2.53165
1:64	107.702	86.0759	113.145	103.827	125.18	10.1266	49.7925	17.734	20.1439	14.3885	14.3885	13.3111	17.734	41.4938	10.1266
1:128	103.035	96.2025	107.82	102.496	105.036	12.6582	79.6681	41.3793	23.0216	34.5324	24.4604	19.9667	31.5271	44.8133	20.2532
1:256	93.7931	98.4355	97.4713	99.3103	107.902	83.6782	72.6437	51.4943	55.5858	69.7548	63.4483	31.2644	63.4483	70.8046	57.7657
1:512	102.989	97.4713	102.989	91.954	99.101	82.7586	95.6322	99.3103	89.3733	83.9237	91.0345	84.5977	85.5172	64.3678	70.8447
1:1024	97.4713	100.23	101.343	102.069	92.6431	93.7931	95.6322	82.7586	86.1035	105.722	73.5632	71.7241	88.2759	109.425	67.5749
1:2048	91.954	107.586	99.3103	111.264	100.431	88.2759	97.4713	93.7931	101.362	103.542	99.3103	86.4368	89.1954	83.6782	92.6431
1:4096	111.294	116.782	108.506	119.54	98.0926	102.069	97.4713	91.954	65.3951	88.2834	102.989	82.7586	97.4713	97.4713	112.262
1:8192	114.943	114.742	117.701	114.943	114.441	80	109.425	83.6782	105.722	94.8229	102.069	91.954	102.069	94.7126	94.8229
1:16384	120.46	127.816	122.299	115.862	124.251	129.655	116.782	111.264	114.441	104.632	131.494	91.954	118.621	103.908	107.902
1:32768	118.621	123.049	128.736	122.299	103.542	121.379	118.621	125.977	128.61	105.722	114.023	114.943	109.425	103.908	89.3733

## Sheet: Fig. 6f
Blood and spleen MZ huCD19+IgM+IgD+CD27+B cells in flagellin-vaccinated THX mice
MZ huIgM+IgD+CD27+ B cells (% huCD19+ B cells)
Blood				Spleen
36.7	45.6	41.6	43.9	24.6	18.1	26.7	13.6
