# Supplementary material for: A humanized mouse that mounts mature class-switched, hypermutated and neutralizing antibody responses
Source: Nat Immunol. 2024 Jun 25;25(8):1489–506. doi: 10.1038/s41590-024-01880-3 (PMC11291283; doi:10.1038/s41590-024-01880-3)
Supplement: Supplementary file 7 — Statistical source data. [file 41590_2024_1880_MOESM7_ESM.xlsx]

## Sheet: Fig. 7a
Serum RBD-specific human antibodies in COVID-19 mRNA-vaccinated and non-vaccinated THX mice
RBD-binding huIgM (O.D. @ 450 nm) Day 0
Dilution	Non-vaccinated (nil) THX								Pfizer COVID-19 mRNA-vaccinated THX
01:20:00	1.0368	1.28	1.696	1.584	1.0592	1.2704	1.4752	1.4368	1.5232	2.438	3.415	2.833	4	4	3.226	2.491
01:40:00	0.912	0.8768	1.3376	1.4592	0.6848	0.9152	1.168	1.0944	0.9504	1.939	2.421	1.981	3.276	3.796	2.586	1.892
1:80	0.8544	0.704	1.1456	1.2128	0.5696	0.7424	0.896	0.9536	0.7328	1.972	2.158	1.96	2.975	3.328	1.889	1.672
1:160	0.6752	0.4896	0.8544	0.8448	0.464	0.5056	0.6528	0.7456	0.5248	1.119	1.269	1.254	1.934	2.223	1.173	0.925
1:320	0.5312	0.4416	0.7328	0.624	0.3904	0.416	0.4992	0.5856	0.4384	0.622	0.524	0.597	0.759	1.195	0.456	0.387
1:640	0.4864	0.4576	0.6816	0.6432	0.3872	0.3904	0.448	0.464	0.4	0.367	0.24	0.261	0.343	0.573	0.202	0.175
1:1280	0.4224	0.4096	0.6304	0.6624	0.3936	0.6752	0.4256	0.4064	0.3744	0.3	0.23	0.205	0.226	0.349	0.151	0.143
1:2560	0.4	0.4128	0.4512	0.5536	0.4032	0.4928	0.3968	0.3968	0.3552	0.348	0.251	0.244	0.272	0.334	0.2	0.215
RBD-binding huIgG (O.D. @ 450 nm) Day 0
Dilution	Non-vaccinated (nil) THX								Pfizer COVID-19 mRNA-vaccinated THX
01:20:00	0.7232	0.515	0.35	0.308	0.364	0.555	0.372	0.33	0.5472	0.6336	0.9536	0.8992	0.4864	0.688	0.7264	0.72
01:40:00	0.4832	0.395	0.199	0.167	0.194	0.355	0.139	0.163	0.4928	0.4768	0.6688	0.688	0.3872	0.4928	0.5344	0.5536
1:80	0.3936	0.333	0.138	0.137	0.118	0.245	0.081	0.122	0.4928	0.3936	0.5472	0.5408	0.3456	0.4	0.4416	0.4768
1:160	0.3488	0.3	0.101	0.141	0.069	0.135	0.072	0.095	0.464	0.3488	0.432	0.4256	0.3104	0.3392	0.3904	0.4032
1:320	0.336	0.26	0.087	0.071	0.063	0.085	0.063	0.084	0.416	0.3456	0.368	0.3712	0.3104	0.3264	0.352	0.3616
1:640	0.3328	0.255	0.077	0.093	0.079	0.107	0.086	0.096	0.3744	0.336	0.3648	0.3552	0.3168	0.3264	0.3456	0.336
1:1280	0.3168	0.327	0.169	0.175	0.166	0.153	0.126	0.146	0.3584	0.3232	0.3392	0.3424	0.3264	0.3392	0.336	0.3264
1:2560	0.3104	0.483	0.332	0.399	0.331	0.323	0.322	0.321	0.352	0.3264	0.3392	0.3424	0.3328	0.3424	0.3392	0.32
RBD-binding huIgA (O.D. @ 450 nm) Day 0
Dilution	Non-vaccinated (nil) THX								Pfizer COVID-19 mRNA-vaccinated THX
01:20:00	0.4128	0.419	0.403	0.355	0.368	0.366	0.321	0.327	0.2592	0.2496	0.24	0.2592	0.2496	0.2464	0.272	0.3968
01:40:00	0.3872	0.352	0.333	0.324	0.354	0.367	0.33	0.305	0.2656	0.2688	0.256	0.2784	0.2688	0.256	0.2784	0.3776
1:80	0.3744	0.344	0.3	0.302	0.391	0.413	0.258	0.247	0.2784	0.2656	0.2464	0.2784	0.2656	0.2496	0.2688	0.3584
1:160	0.3744	0.321	0.373	0.448	0.397	0.406	0.39	0.378	0.3168	0.288	0.2624	0.2944	0.2816	0.2656	0.2944	0.352
1:320	0.3776	0.346	0.305	0.346	0.295	0.344	0.292	0.223	0.3328	0.3072	0.2816	0.3232	0.2912	0.2976	0.3232	0.3488
1:640	0.368	0.337	0.288	0.359	0.328	0.319	0.307	0.242	0.3488	0.3296	0.3104	0.3168	0.32	0.3104	0.336	0.352
1:1280	0.3584	0.295	0.278	0.296	0.289	0.231	0.309	0.279	0.3488	0.3456	0.3424	0.3488	0.336	0.3264	0.336	0.3456
1:2560	0.3648	0.334	0.341	0.299	0.356	0.386	0.315	0.325	0.3552	0.3616	0.3616	0.3648	0.3456	0.3392	0.3488	0.3456
RBD-binding huIgM (O.D. @ 450 nm) Day 7
Dilution	Non-vaccinated (nil) THX								Pfizer COVID-19 mRNA-vaccinated THX
01:20:00	1.395	1.334	1.705	1.393	1.171	1.2507	2.046	1.7391	2.367	2.48	3.5607	3.4551	3.5046	3.5574	3.4551	3.5046
01:40:00	1.78	1.735	1.652	1.544	1.662	0.7887	1.3497	1.7226	2.451	2.589	3.4551	3.5046	3.4155	3.2571	2.937	3.1779
1:80	1.386	1.188	1.217	1.106	1.721	0.6402	1.1847	1.4784	2.648	3.004	3.4023	3.5211	3.4122	3.2373	2.5971	2.9271
1:160	0.826	1.17	1.549	0.834	1.205	0.5379	0.8382	0.8283	2.411	2.821	2.574	3.4914	2.673	2.5476	1.7325	2.7291
1:320	0.355	0.834	0.782	0.342	0.367	0.5643	0.7161	0.6567	1.668	2.203	1.5906	3.4716	1.6302	1.6731	1.1055	1.8513
1:640	0.165	0.466	0.449	0.168	0.116	0.5907	0.6996	0.5907	0.884	1.315	1.0362	2.5047	1.0395	1.2111	0.8151	1.1781
1:1280	0.12	0.3	0.223	0.115	0.107	0.6567	0.7425	0.6006	0.476	0.741	0.8283	1.5774	0.8844	1.0956	0.7227	0.9042
1:2560	0.102	0.166	0.146	0.098	0.109	0.7326	0.7821	0.5973	0.279	0.423	0.6567	0.6732	0.6963	0.726	0.6732	0.6501
1:5120	0.081	0.111	0.1	0.079	0.083	0.33	0.2607	0.2739	0.178	0.223	0.3894	0.5874	0.7359	0.3828	0.3663	0.2673
1:10240	0.074	0.084	0.089	0.075	0.07	0.2937	0.2475	0.231	0.124	0.146	0.2739	0.4092	0.4818	0.3432	0.3267	0.2442
1:20480	0.072	0.076	0.072	0.078	0.072	0.2376	0.2574	0.2376	0.1	0.115	0.264	0.33	0.3795	0.3036	0.3036	0.2277
1:40960	0.069	0.07	0.065	0.067	0.068	0.2145	0.2211	0.2244	0.086	0.093	0.2508	0.2838	0.3069	0.2772	0.2739	0.2343
RBD-binding huIgG (O.D. @ 450 nm) Day 7
Dilution	Non-vaccinated (nil) THX								Pfizer COVID-19 mRNA-vaccinated THX
01:20:00	1.179	0.745	1.367	1.057	1.123	0.201	0.301	0.35	1.952	2.033	2.6895	3.2637	2.6169	2.6829	2.1978	2.5278
01:40:00	1.054	0.801	1.474	1.048	1.476	0.148	0.207	0.337	1.886	2.38	2.1252	3.0822	2.0757	2.1978	1.5147	2.1516
1:80	1.213	0.599	1.746	1.004	1.858	0.149	0.183	0.304	1.792	2.181	1.5015	2.8479	1.5741	1.8051	1.1352	1.7622
1:160	0.503	0.316	1.049	0.41	1.177	0.149	0.168	0.213	1.331	2.047	1.0527	2.6004	1.1055	1.3068	0.8448	1.2177
1:320	0.206	0.183	0.508	0.173	0.254	0.158	0.174	0.183	0.543	1.277	0.7821	1.8018	0.7095	0.9009	0.6534	0.8085
1:640	0.11	0.105	0.213	0.093	0.091	0.175	0.182	0.187	0.203	0.594	0.6699	1.1913	0.6765	0.8085	0.6369	0.7326
1:1280	0.089	0.079	0.122	0.072	0.07	0.187	0.202	0.188	0.131	0.335	0.6435	0.8943	0.6765	0.7887	0.6369	0.6633
1:2560	0.095	0.071	0.098	0.068	0.069	0.211	0.211	0.187	0.094	0.19	0.6402	0.6534	0.6765	0.6831	0.6567	0.6402
1:5120	0.08	0.068	0.078	0.067	0.065	0.148	0.181	0.188	0.088	0.133	0.2904	0.2673	0.4389	0.2805	0.2574	0.2112
1:10240	0.071	0.065	0.069	0.065	0.064	0.148	0.167	0.188	0.097	0.086	0.3201	0.2244	0.2838	0.2475	0.2409	0.2145
1:20480	0.067	0.064	0.064	0.063	0.062	0.149	0.177	0.186	0.07	0.08	0.231	0.231	0.264	0.2343	0.2244	0.2046
1:40960	0.076	0.069	0.067	0.069	0.062	0.148	0.183	0.187	0.069	0.076	0.2277	0.2376	0.2508	0.2376	0.2244	0.2046
RBD-binding huIgA (O.D. @ 450 nm) Day 7
Dilution	Non-vaccinated (nil) THX								Pfizer COVID-19 mRNA-vaccinated THX
01:20:00	0.072	0.074	0.076	0.053	0.185	0.3729	0.2706	0.0198	0.105	0.322	0.4257	0.4125	0.9405	1.0461	0.3036	0.3003
01:40:00	0.066	0.076	0.075	0.055	0.176	0.3069	0.2871	0.0033	0.122	0.336	0.3597	0.3729	0.7689	0.7623	0.2937	0.3135
1:80	0.066	0.079	0.065	0.055	0.103	0.2541	0.2112	0.0132	0.136	0.282	0.3762	0.3201	0.6798	0.6897	0.2904	0.2904
1:160	0.062	0.058	0.061	0.053	0.072	0.1881	0.1518	0	0.101	0.153	0.3168	0.2772	0.528	0.5247	0.2607	0.2871
1:320	0.06	0.062	0.056	0.056	0.061	0.1386	0.099	0.0066	0.074	0.105	0.3135	0.2772	0.4917	0.3861	0.264	0.297
1:640	0.06	0.056	0.056	0.054	0.057	0.0924	0.0594	0	0.065	0.078	0.2772	0.2541	0.3432	0.3234	0.2673	0.2871
1:1280	0.06	0.058	0.055	0.058	0.056	0.1386	0.066	0.0561	0.064	0.07	0.2805	0.2508	0.2838	0.33	0.2838	0.2706
1:2560	0.061	0.056	0.055	0.054	0.054	0.0792	0.0627	0.0363	0.063	0.065	0.231	0.2277	0.2574	0.3135	0.3201	0.2805
1:5120	0.067	0.056	0.055	0.055	0.054	0.1815	0.1815	0.1782	0.067	0.064	0.2871	0.2211	0.2046	0.2112	0.2046	0.198
1:10240	0.061	0.053	0.054	0.052	0.052	0.1782	0.1716	0.1716	0.067	0.062	0.2607	0.2211	0.2046	0.2046	0.198	0.2013
1:20480	0.06	0.07	0.055	0.056	0.056	0.1815	0.1848	0.1848	0.067	0.065	0.264	0.2211	0.2112	0.2145	0.2178	0.2013
1:40960	0.068	0.064	0.061	0.059	0.058	0.2013	0.1947	0.1914	0.068	0.069	0.2574	0.2244	0.2244	0.2277	0.2376	0.2409
RBD-binding huIgM (O.D. @ 450 nm) Day 14
Dilution	Non-vaccinated (nil) THX								Pfizer COVID-19 mRNA-vaccinated THX
01:20:00	1.395	1.334	1.705	1.393	1.171	1.2507	2.046	1.7391	4	3.973	4	3.989	4	3.994	3.5904	3.5904
01:40:00	1.78	1.735	1.652	1.544	1.662	0.7887	1.3497	1.7226	4	4	4	3.989	4	3.693	3.5904	3.5904
1:80	1.386	1.188	1.217	1.106	1.721	0.6402	1.1847	1.4784	3.807	4	4	3.598	4	3.382	3.5904	3.5904
1:160	0.826	1.17	1.549	0.834	1.205	0.5379	0.8382	0.8283	2.698	3.568	3.731	1.994	3.519	1.523	3.465	3.0624
1:320	0.355	0.834	0.782	0.342	0.367	0.5643	0.7161	0.6567	1.177	2.555	2.582	0.734	1.631	0.353	3.465	1.9041
1:640	0.165	0.466	0.449	0.168	0.116	0.5907	0.6996	0.5907	0.607	1.247	1.21	0.261	0.328	0.133	2.6598	1.2903
1:1280	0.12	0.3	0.223	0.115	0.107	0.6567	0.7425	0.6006	0.411	0.735	0.676	0.132	0.211	0.123	1.6533	1.0164
1:2560	0.102	0.166	0.146	0.098	0.109	0.7326	0.7821	0.5973	0.268	0.483	0.427	0.117	0.187	0.122	1.1583	0.8778
1:5120	0.081	0.111	0.1	0.079	0.083	0.33	0.2607	0.2739	0.223	0.181	0.279	0.097	0.144	0.107	0.5973	0.3201
1:10240	0.074	0.084	0.089	0.075	0.07	0.2937	0.2475	0.231	0.189	0.118	0.199	0.098	0.122	0.095	0.3894	0.3234
1:20480	0.072	0.076	0.072	0.078	0.072	0.2376	0.2574	0.2376	0.162	0.096	0.151	0.09	0.101	0.089	0.3168	0.297
1:40960	0.069	0.07	0.065	0.067	0.068	0.2145	0.2211	0.2244	0.176	0.099	0.125	0.088	0.088	0.081	0.3267	0.2904
RBD-binding huIgG (O.D. @ 450 nm) Day 14
Dilution	Non-vaccinated (nil) THX								Pfizer COVID-19 mRNA-vaccinated THX
01:20:00	1.179	0.745	1.367	1.057	1.123	0.8844	1.1055	1.3266	3.481	3.624	2.704	2.7093	3.4749	2.8314	2.4684	3.0921
01:40:00	1.054	0.801	1.474	1.048	1.476	0.6963	0.891	1.2111	3.12	3.582	3.098	2.2473	3.2967	2.4156	1.9371	2.7984
1:80	1.213	0.599	1.746	1.004	1.858	0.561	0.7293	1.1088	2.418	3.392	3.463	1.7919	3.1878	2.1483	1.5972	2.1549
1:160	0.503	0.316	1.049	0.41	1.177	0.4752	0.5841	0.9735	1.204	2.174	2.394	1.2045	3.003	1.4289	1.0329	1.4124
1:320	0.206	0.183	0.508	0.173	0.254	0.429	0.4917	0.7491	0.549	1.021	0.759	0.8514	2.1351	0.9339	0.7821	0.9504
1:640	0.11	0.105	0.213	0.093	0.091	0.4059	0.4488	0.5346	0.344	0.423	0.161	0.7326	1.3794	0.7887	0.6666	0.7755
1:1280	0.089	0.079	0.122	0.072	0.07	0.4026	0.4092	0.3267	0.274	0.24	0.099	0.6831	1.0329	0.7656	0.693	0.7326
1:2560	0.095	0.071	0.098	0.068	0.069	0.396	0.3828	0.1914	0.211	0.157	0.087	0.6468	0.8514	0.7359	0.6996	0.7293
1:5120	0.08	0.068	0.078	0.067	0.065	0.2574	0.2211	0.2145	0.201	0.114	0.08	0.6633	0.3201	0.3234	0.264	0.2277
1:10240	0.071	0.065	0.069	0.065	0.064	0.2277	0.2145	0.2112	0.178	0.097	0.072	0.5874	0.2772	0.2277	0.2376	0.2409
1:20480	0.067	0.064	0.064	0.063	0.062	0.2112	0.2079	0.2046	0.143	0.088	0.098	0.4719	0.3366	0.264	0.3234	0.2904
1:40960	0.076	0.069	0.067	0.069	0.062	0.2211	0.2277	0.2046	0.182	0.144	0.084	0.6006	0.4059	0.3828	0.2772	0.3135
RBD-binding huIgA (O.D. @ 450 nm) Day 14
Dilution	Non-vaccinated (nil) THX								Pfizer COVID-19 mRNA-vaccinated THX
01:20:00	0.073	0.072	0.074	0.076	0.053	0.185	0.092	0.071	0.284	1.086	0.3333	0.5907	1.2045	0.3399	0.8613	0.3927
01:40:00	0.061	0.066	0.076	0.075	0.055	0.176	0.059	0.052	0.288	0.911	0.3135	0.5379	1.0263	0.3234	0.7227	0.3894
1:80	0.06	0.066	0.079	0.065	0.055	0.103	0.051	0.047	0.252	0.459	0.3069	0.495	0.9471	0.297	0.6534	0.3234
1:160	0.059	0.062	0.058	0.061	0.053	0.072	0.048	0.046	0.144	0.242	0.2574	0.3828	0.7458	0.2607	0.4884	0.3003
1:320	0.068	0.06	0.062	0.056	0.056	0.061	0.045	0.047	0.101	0.152	0.2409	0.3036	0.495	0.2277	0.3465	0.2772
1:640	0.061	0.06	0.056	0.056	0.054	0.057	0.045	0.045	0.071	0.097	0.2475	0.2739	0.3597	0.2277	0.297	0.2673
1:1280	0.06	0.06	0.058	0.055	0.058	0.056	0.044	0.044	0.072	0.075	0.2475	0.2409	0.2871	0.2145	0.297	0.2508
1:2560	0.067	0.061	0.056	0.055	0.054	0.054	0.059	0.046	0.07	0.068	0.2211	0.2079	0.2376	0.2145	0.2607	0.2277
1:5120	0.062	0.067	0.056	0.055	0.055	0.054	0.053	0.047	0.066	0.065	0.3465	0.2178	0.2046	0.2145	0.2013	0.2178
1:10240	0.064	0.061	0.053	0.054	0.052	0.052	0.051	0.047	0.063	0.077	0.2904	0.2079	0.2079	0.2541	0.2145	0.2145
1:20480	0.064	0.06	0.07	0.055	0.056	0.056	0.045	0.046	0.066	0.066	0.2442	0.2178	0.2178	0.2178	0.2508	0.2178
1:40960	0.068	0.068	0.064	0.061	0.059	0.058	0.047	0.047	0.068	0.074	0.3498	0.2244	0.3003	0.2442	0.2574	0.2673
RBD-binding huIgM (O.D. @ 450 nm) Day 21
Dilution	Non-vaccinated (nil) THX								Pfizer COVID-19 mRNA-vaccinated THX
01:20:00	1.384	1.263	1.157	1.462	0.107	1.2375	1.8117	1.848	4	4	3.858	3.767	3.571	3.859	3.5211	3.6366
01:40:00	0.881	0.992	1.171	1.257	0.128	0.8877	1.6896	1.7886	3.688	3.947	3.519	2.613	2.198	3.771	3.5607	3.5409
1:80	0.444	0.945	0.959	0.978	0.137	0.7821	1.452	1.6764	3.705	3.837	2.881	2.023	1.45	3.721	3.4947	3.5145
1:160	0.152	0.35	0.427	0.414	0.13	0.6171	1.0164	1.353	2.611	3.191	0.872	0.769	0.642	2.632	3.4584	3.3594
1:320	0.107	0.164	0.231	0.188	0.136	0.4521	0.7326	0.9438	1.595	1.913	0.343	0.376	0.394	1.162	2.8545	3.2208
1:640	0.07	0.088	0.126	0.117	0.14	0.3993	0.5775	0.7458	0.722	0.742	0.247	0.226	0.193	0.573	1.8612	2.2473
1:1280	0.069	0.074	0.096	0.085	0.144	0.4224	0.4884	0.6006	0.413	0.387	0.238	0.19	0.153	0.404	1.386	1.3497
1:2560	0.064	0.071	0.075	0.074	0.133	0.3993	0.4389	0.4983	0.291	0.279	0.154	0.142	0.136	0.277	1.2837	1.0263
1:5120	0.062	0.06	0.062	0.06	0.141	0.2046	0.198	0.4653	0.245	0.219	0.147	0.151	0.127	0.212	0.7227	0.4851
1:10240	0.065	0.062	0.065	0.062	0.089	0.2145	0.2046	0.2937	0.2	0.155	0.138	0.176	0.127	0.174	0.5115	0.4554
1:20480	0.059	0.057	0.059	0.057	0.16	0.1947	0.1881	0.228	0.217	0.221	0.167	0.224	0.107	0.151	0.5293	0.5511
1:40960	0.057	0.058	0.057	0.058	0.243	0.1881	0.1914	0.1019	0.208	0.165	0.141	0.183	0.164	0.201	0.5445	0.4653
RBD-binding huIgG (O.D. @ 450 nm) Day 21
Dilution	Non-vaccinated (nil) THX								Pfizer COVID-19 mRNA-vaccinated THX
01:20:00	0.149	0.661	0.843	0.653	0.804	0.5148	0.9933	0.9999	2.792	3.34	3.1746	3.3165	2.6994	2.8215	2.7357	2.343
01:40:00	0.133	0.492	0.866	0.512	0.646	0.3663	0.7227	0.8085	2.322	3.182	3.201	3.2076	2.1813	2.5542	2.4486	2.3265
1:80	0.172	0.273	0.632	0.306	0.404	0.3399	0.5511	0.6831	1.758	2.809	3.2571	3.3396	1.7985	2.2968	2.0691	2.2209
1:160	0.15	0.103	0.36	0.148	0.177	0.3201	0.4323	0.5412	1.07	1.857	2.7357	3.2571	1.0824	1.749	1.3959	1.452
1:320	0.141	0.07	0.166	0.088	0.107	0.3069	0.396	0.4422	0.673	1.039	1.7523	2.3298	0.7656	1.3431	0.8844	1.0329
1:640	0.153	0.062	0.099	0.072	0.09	0.3201	0.3729	0.4224	0.334	0.324	1.0923	1.2903	0.6501	1.188	0.6534	0.7887
1:1280	0.152	0.059	0.073	0.064	0.069	0.3432	0.3663	0.4026	0.292	0.215	0.8844	0.8811	0.6138	0.99	0.6369	0.6699
1:2560	0.197	0.059	0.065	0.061	0.064	0.3498	0.363	0.3828	0.294	0.168	0.6732	0.6666	0.5808	0.7854	0.6303	0.5907
1:5120	0.167	0.058	0.061	0.062	0.06	0.2013	0.2046	0.198	0.235	0.131	0.4323	0.264	0.2739	0.2508	0.2376	0.4059
1:10240	0.237	0.059	0.059	0.065	0.062	0.1947	0.2145	0.2046	0.238	0.139	0.4587	0.2937	0.2838	0.2838	0.2706	0.363
1:20480	0.197	0.058	0.056	0.059	0.057	0.1848	0.1947	0.1881	0.202	0.12	0.396	0.3135	0.2772	0.2772	0.2904	0.3564
1:40960	0.235	0.06	0.057	0.057	0.058	0.1881	0.1881	0.1914	0.197	0.154	0.3082	0.2917	0.261	0.2237	0.2039	0.2722
RBD-binding huIgA (O.D. @ 450 nm) Day 21
Dilution	Non-vaccinated (nil) THX								Pfizer COVID-19 mRNA-vaccinated THX
01:20:00	0.103	0.056	0.064	0.05	0.058	0.046	0.058	0.03	0.455	0.21	1.2111	1.5708	0.2607	1.0395	0.2409	0.33
01:40:00	0.096	0.055	0.059	0.053	0.06	0.048	0.055	0.028	0.446	0.11	1.1286	1.4949	0.3135	0.9735	0.2838	0.3135
1:80	0.09	0.06	0.057	0.052	0.06	0.05	0.055	0.007	0.4	0.098	0.9273	1.1616	0.264	0.8349	0.264	0.264
1:160	0.074	0.056	0.054	0.053	0.056	0.052	0.052	0.023	0.308	0.088	0.7491	0.8217	0.264	0.7161	0.264	0.264
1:320	0.085	0.054	0.054	0.053	0.056	0.05	0.052	0.014	0.22	0.083	0.6402	0.6567	0.264	0.7062	0.264	0.264
1:640	0.085	0.055	0.055	0.056	0.055	0.055	0.058	0.01	0.113	0.073	0.5874	0.5874	0.264	0.6963	0.264	0.264
1:1280	0.094	0.055	0.055	0.054	0.055	0.053	0.053	0.01	0.165	0.075	0.5775	0.5544	0.264	0.6468	0.264	0.264
1:2560	0.085	0.054	0.054	0.057	0.057	0.057	0.059	0.006	0.168	0.075	0.5412	0.5379	0.264	0.6237	0.264	0.264
1:5120	0.081	0.056	0.057	0.057	0.057	0.057	0.058	0.01	0.15	0.073	0.2409	0.2409	0.2541	0.2409	0.2409	0.2475
1:10240	0.08	0.053	0.052	0.052	0.052	0.052	0.055	0.01	0.123	0.071	0.2376	0.2376	0.2442	0.2343	0.2343	0.2409
1:20480	0.085	0.057	0.057	0.057	0.057	0.057	0.055	0.01	0.111	0.075	0.2508	0.2442	0.2574	0.2376	0.2475	0.2475
1:40960	0.126	0.06	0.059	0.059	0.059	0.059	0.052	0.01	0.128	0.108	0.297	0.3465	0.396	0.3465	0.3564	0.3861
RBD-binding huIgM (O.D. @ 450 nm) Day 28
Dilution	Non-vaccinated (nil) THX								Pfizer COVID-19 mRNA-vaccinated THX
01:20:00	0.117	1.384	1.263	1.157	1.462	1.6467	1.7655	1.8348	3.926	3.967	3.918	3.767	3.6168	3.6366	3.63	3.63
01:40:00	0.129	0.881	0.992	1.171	1.257	1.5081	1.6467	1.7523	3.773	3.928	3.747	3.895	3.63	3.5409	3.3858	3.6234
1:80	0.166	0.444	0.945	0.959	0.978	1.3464	1.5246	1.551	3.287	3.796	2.983	3.645	3.4947	3.63	3.3264	3.4188
1:160	0.126	0.152	0.35	0.427	0.414	1.1022	1.1748	1.122	2.166	3.213	0.93	2.211	3.4584	3.6234	2.8545	2.3364
1:320	0.13	0.107	0.164	0.231	0.188	0.7326	0.7656	0.7689	1.187	1.971	0.3	1.041	3.18516	3.2208	2.0361	1.6005
1:640	0.142	0.07	0.088	0.126	0.117	0.5544	0.5577	0.6303	0.508	0.624	0.155	0.481	1.8612	2.2473	1.617	1.1616
1:1280	0.132	0.069	0.074	0.096	0.085	0.4719	0.4719	0.528	0.353	0.328	0.147	0.34	1.386	1.3497	1.3464	0.9603
1:2560	0.14	0.064	0.071	0.075	0.074	0.4191	0.429	0.462	0.217	0.235	0.132	0.194	1.2837	1.0263	1.1451	0.8646
1:5120	0.136	0.062	0.06	0.062	0.06	0.198	0.2046	0.198	0.209	0.204	0.121	0.188	0.6897	0.6732	0.2772	0.2673
1:10240	0.182	0.065	0.062	0.065	0.062	0.2046	0.2145	0.2046	0.157	0.16	0.098	0.164	0.5181	0.528	0.2475	0.2574
1:20480	0.161	0.059	0.057	0.059	0.057	0.1881	0.1947	0.1881	0.15	0.125	0.1	0.154	0.495	0.4125	0.2102	0.2739
1:40960	0.279	0.057	0.058	0.057	0.058	0.1914	0.1881	0.1914	0.169	0.126	0.138	0.194	0.5577	0.4158	0.229	0.2818
RBD-binding huIgG (O.D. @ 450 nm) Day 28
Dilution	Non-vaccinated (nil) THX								Pfizer COVID-19 mRNA-vaccinated THX
01:20:00	0.135	0.661	0.843	0.653	0.804	0.759	0.9174	1.0494	2.826	2.945	3.594	3.222	3.4056	3.564	3.0756	2.9865
01:40:00	0.152	0.492	0.866	0.512	0.646	0.6171	0.6732	0.7854	2.651	2.682	3.415	2.661	3.3165	3.465	2.8545	2.6565
1:80	0.141	0.273	0.632	0.306	0.404	0.528	0.5478	0.6105	2.545	1.911	2.472	1.257	3.18615	3.2571	2.4156	2.0691
1:160	0.137	0.103	0.36	0.148	0.177	0.4422	0.4455	0.4323	0.971	0.684	0.974	0.314	2.7357	3.1845	1.749	1.3959
1:320	0.15	0.07	0.166	0.088	0.107	0.4092	0.3795	0.3729	0.372	0.424	0.337	0.141	1.7523	2.3298	1.3431	0.8844
1:640	0.127	0.062	0.099	0.072	0.09	0.3762	0.3729	0.363	0.177	0.293	0.192	0.126	1.0923	1.2903	1.188	0.6534
1:1280	0.136	0.059	0.073	0.064	0.069	0.4026	0.363	0.3696	0.146	0.244	0.158	0.13	0.8844	0.8811	0.99	0.6369
1:2560	0.15	0.059	0.065	0.061	0.064	0.3696	0.3597	0.3663	0.128	0.207	0.145	0.126	0.6732	0.6666	0.7854	0.6303
1:5120	0.127	0.058	0.061	0.062	0.06	0.2013	0.2046	0.198	0.118	0.197	0.165	0.115	0.5346	0.3894	0.5445	0.3861
1:10240	0.147	0.059	0.059	0.065	0.062	0.1947	0.2145	0.2046	0.109	0.225	0.13	0.111	0.4709	0.3597	0.429	0.3795
1:20480	0.183	0.058	0.056	0.059	0.057	0.1848	0.1947	0.1881	0.109	0.24	0.135	0.159	0.4511	0.3597	0.4455	0.4092
1:40960	0.286	0.06	0.057	0.057	0.058	0.1881	0.1881	0.1914	0.161	0.26	0.13	0.151	0.3742	0.3313	0.429	0.3993
RBD-binding huIgA (O.D. @ 450 nm) Day 28
Dilution	Non-vaccinated (nil) THX								Pfizer COVID-19 mRNA-vaccinated THX
01:20:00	0.104	0.056	0.064	0.05	0.058	0.046	0.056	0.093	0.459	0.2	1.3563	1.6104	0.33	1.0989	0.3234	0.6138
01:40:00	0.098	0.055	0.059	0.053	0.06	0.048	0.053	0.094	0.321	0.113	1.2738	1.5345	0.3135	1.0263	0.3267	0.4455
1:80	0.117	0.06	0.057	0.052	0.06	0.05	0.05	0.088	0.273	0.094	0.9273	1.2144	0.264	0.9504	0.264	0.33
1:160	0.093	0.056	0.054	0.053	0.056	0.052	0.051	0.077	0.182	0.088	0.7491	0.8217	0.264	0.8745	0.264	0.264
1:320	0.096	0.054	0.054	0.053	0.056	0.05	0.048	0.068	0.157	0.074	0.6402	0.6567	0.264	0.7062	0.264	0.264
1:640	0.152	0.055	0.055	0.056	0.055	0.055	0.041	0.069	0.116	0.076	0.5874	0.5874	0.264	0.6963	0.264	0.264
1:1280	0.129	0.055	0.055	0.054	0.055	0.053	0.047	0.062	0.11	0.085	0.5775	0.5544	0.264	0.6468	0.264	0.264
1:2560	0.122	0.054	0.054	0.057	0.057	0.057	0.051	0.058	0.112	0.07	0.5412	0.5379	0.264	0.6237	0.264	0.264
1:5120	0.1	0.056	0.057	0.057	0.057	0.057	0.051	0.057	0.123	0.068	0.4059	0.2178	0.2112	0.2079	0.2178	0.2079
1:10240	0.094	0.053	0.052	0.052	0.052	0.052	0.053	0.057	0.12	0.066	0.396	0.2409	0.2112	0.2178	0.2145	0.2112
1:20480	0.12	0.057	0.057	0.057	0.057	0.057	0.05	0.058	0.127	0.072	0.3191	0.2574	0.2475	0.2343	0.2343	0.2343
1:40960	0.181	0.06	0.059	0.059	0.059	0.059	0.053	0.057	0.171	0.138	0.2643	0.2125	0.2455	0.2983	0.2356	0.2488

## Sheet: Fig. 7d
Dose-dependent antibody neutralizing activity of sera from COVID-19 mRNA-vaccinated THX mice
EPIGENTEK platform S1 RBD neutralization (ACE2-specific binding, O.D. @ 450 nm)
Dilution	ACE2	huIgG1 mAb4	THX 474	THX 475	THX 477	THX 478
1:2	1.2015	0.068	0.1144	0.032	0.01	0.018
1:4	1.0962	0.026	0.3496	0.071	0.024	0.012
1:8	0.7884	0.149	0.4384	0.05	0.104	0.098
1:16	0.7668	0.128	0.5224	0.07	0.053	0.191
1:32	0.6372	0.096	0.6928	0.15	0.09	0.1
1:64	0.5562	0.138	0.9424	0.124	0.113	0.178
1:128	0.5373	0.102	1.024	0.074	0.142	0.152
1:256	0.5184	0.384	1.1968	0.149	0.182	0.115
1:512	0.3942	0.332	1.3064	0.178	0.237	0.156
1:1024	0.3861	0.562	1.3704	0.359	0.363	0.282
1:2048	0.1242	0.829	0.9568	0.537	0.63	0.604
1:4096	0.05	1.22	0.8176	0.919	1.244	0.852
CAYMAN platform S1 RBD neutralization (ACE2-specific binding, O.D. @ 450 nm)
Dilution	ACE2	huIgG1 mAb4	THX 474	THX 475	THX 477	THX 478
1:2	1.3149	0.022	0.08	0.02	0.041	0.037
1:4	1.2771	0.05	0.062	0.052	0.067	0.053
1:8	1.2339	0.112	0.122	0.043	0.066	0.045
1:16	1.3041	0.092	0.29	0.067	0.105	0.068
1:32	1.0854	0.039	0.45	0.071	0.111	0.047
1:64	1.0098	0.172	0.513	0.076	0.18	0.077
1:128	0.9747	0.2	0.739	0.204	0.357	0.197
1:256	0.8532	0.414	1.008	0.376	0.525	0.34
1:512	0.6669	0.328	0.948	0.617	0.75	0.515
1:1024	0.6075	0.348	1.232	0.892	0.969	0.781
1:2048	0.4023	0.864	1.374	1.401	1.246	1.108
1:4096	0.2403	0.832	1.147	1.6	1.36	1.245
