# Supplementary material for: A humanized mouse that mounts mature class-switched, hypermutated and neutralizing antibody responses
Source: Nat Immunol. 2024 Jun 25;25(8):1489–506. doi: 10.1038/s41590-024-01880-3 (PMC11291283; doi:10.1038/s41590-024-01880-3)
Supplement: Supplementary file 8 — Statistical source data. [file 41590_2024_1880_MOESM8_ESM.xlsx]

## Sheet: Fig. 8b
Serum huIgM, huIgG and huIgA as well as anti-dsDNA, anti-histone, anti-RNP and anti-RNA huIgG in Lupus THX and THX mice
huIgM (µg eq/ml)
THX							Lupus THX
658.25	650	690.9	1079.25	767.3	876.65	552.48	957.88	758.94	677.06	684.6	528.98	1067.87	1179.81
huIgG (µg eq/ml)
THX							Lupus THX
183.3	213.33	289	494.34	213.33	522.43	206	758.94	479.07	684.6	1298.23	1181.72	806.37	1165.6
huIgA (µg eq/ml)
THX							Lupus THX
192.49	126.65	91.34	198.99	203.11	39.65	87.5	450.23	458.21	405.85	198.99	448.74	501.84	306.98
anti-dsDNA huIgG (RU)
THX							Lupus THX
2.3	1.4	2.3	4	3.2	1.09	2.121	81.2	154.1	92.06	121.9	109.9	101.54	63.96
anti-histone huIgG (RU)
THX							Lupus THX
1.2	0.8	1.68	1.4	1.74	1.05	1.06	69.76	68.09	34.51	29.68	58.43	43.68	49.09
anti-Sm/RNP huIgG (RU)
THX							Lupus THX
0.0005	0.0002	0.004	0.005	0.006	0.9	1.3	87.22	73.86	52.18	30.5	33.36	47.61	26.33
anti-RNA huIgG (RU)
THX							Lupus THX
0.0005	0.0002	0.004	0.005	0.006	3	2	30.53	87.61	36.6	33.24	67.35	58.23	47.07

## Sheet: Fig. 8e
Spleen huB cell intracellular AID and BLIMP-1 expression in Lupus THX and THX mice
MFI (x10^3)
	THX			Lupus THX
huAID	18110	19685	17717	31102	36614	38583
huBLIMP-1	22835	24803	25591	40551	43307	46457
