# Supplementary material for: A humanized mouse that mounts mature class-switched, hypermutated and neutralizing antibody responses
Source: Nat Immunol. 2024 Jun 25;25(8):1489–506. doi: 10.1038/s41590-024-01880-3 (PMC11291283; doi:10.1038/s41590-024-01880-3)
Supplement: Supplementary file 9 — Statistical source data. [file 41590_2024_1880_MOESM9_ESM.xlsx]

## Sheet: ED Fig. 1
Serum estradiol concentrations in non-intentionally immunized female and male THX mice and huNBSGW mice
Blood estradiol (pg/ml)
huNBSGW		THX
Females	Males	Females	Males
28.85	4.39	102.95	125.74
26.23	4.02	64.84	91.5
13.11	3.05	111.09	94.81
10.62	2.6	109.7	105.6
30.47	2.459	169.09	79.4
26.29	2.674	51.01	62.15
25.01	3.404	85.99	72.75
18.21	2.417	53.86	82.64
19.45	1.959	54.48	88.29
21.21	2.27	55.12	59.61
13.29	2.296	50.93	63.89
18.49	2.08	76.96	66.59
