# Supplementary material for: A humanized mouse that mounts mature class-switched, hypermutated and neutralizing antibody responses
Source: Nat Immunol. 2024 Jun 25;25(8):1489–506. doi: 10.1038/s41590-024-01880-3 (PMC11291283; doi:10.1038/s41590-024-01880-3)
Supplement: Supplementary file 10 — Statistical source data. [file 41590_2024_1880_MOESM10_ESM.xlsx]

## Sheet: ED Fig. 2b
huB cells, huMZ B cells, huGC B cells, huMBCs, huPBs/PCs and huT cells in Peyer's patches of THX mice
Peyer's patches huT cell subsets (% huCD3+ T cells)
	huNBSGW						THX
huCD4+	0	0	0	0	0	0	49.6	48.2	46.7	50	38.9	50
huCD8+	0	0	0	0	0	0	46.8	48.5	50	47.8	40	48.7
huCD4+CD8+	0	0	0	0	0	0	0.97	0.5	0.56	0.65	0.85	0.47
	Peyer's patches huCXCR5+PD-1+ huTFH cells (% huCD4+ T cells)
	huNBSGW						THX
	0	0	0	0	0	0	8.56	8.2	9.33	7.19	5.56	11.4
	Peyer's patches huIgM+IgD+ B cells (% huCD19+ B cells)
	huNBSGW						THX
	0	0	0	0	0	0	81.1	76.7	81.2	79.3	75.2	76.4
	Peyer's patches huIgM+IgD+CD27+ MZ B cells (% huCD19+ B cells)
	huNBSGW						THX
	0	0	0	0	0	0	21.1	19.6	20.3	17.2	22.2	22.2
	Peyer's patches huIgG+ B cells (% huCD19+ B cells)
	huNBSGW						THX
	0	0	0	0	0	0	55.3	55.6	58.8	55.6	60	52.9
	Peyer's patches huIgG+ GC B cells (% huCD19+CD38+CD27- B cells)
	huNBSGW						THX
	0	0	0	0	0	0	39.1	42.9	40.8	41.2	41.7	39.5
	Peyer's patches huIgA+ GC B cells (% huCD19+CD38+CD27- B cells)
	huNBSGW						THX
	0	0	0	0	0	0	21.6	21.7	22.6	25	24.1	19.9
	Peyer's patches huCD27+IgD- MBCs (% huCD19+ B cells)
	huNBSGW						THX
	0	0	0	0	0	0	5.49	5.26	7.66	7.61	6.65	6.22
	Peyer's patches huCD19+CD138+ PBs (% huCD27+CD38+ cells)
	huNBSGW						THX
	0	0	0	0	0	0	36	47.3	32.4	28.9	21.3	51.3
	Peyer's patches huCD19-CD138+ PBs (% huCD27+CD38+ cells)
	huNBSGW						THX
	0	0	0	0	0	0	64	52.7	67.8	71.1	78.7	48.7
