# Supplementary material for: A humanized mouse that mounts mature class-switched, hypermutated and neutralizing antibody responses
Source: Nat Immunol. 2024 Jun 25;25(8):1489–506. doi: 10.1038/s41590-024-01880-3 (PMC11291283; doi:10.1038/s41590-024-01880-3)
Supplement: Supplementary file 11 — Statistical source data. [file 41590_2024_1880_MOESM11_ESM.xlsx]

## Sheet: ED Fig. 3
Gut microbiome composition in NBSGW, huNBSGW and THX mice
Gut bacteria families (% total bacteria)
Bacteria Family	NBSGW						huNBSGW						THX
Aerococcaceae	0	0.00316687	0	0	0	0	0	0.00452567	0	0	0	0	0	0	0	0	0.010655	0
Akkermansiaceae	0.471547	0.430694	0.288115	1.97316	0.898666	0.86193	2.11782	5.29806	1.29267	6.9274	9.78809	15.0951	9.36272	11.9535	8.9514	3.69774	7.20984	13.6847
Anaeroplasmataceae	0.497213	0.30915	0.231885	0.286096	0.179478	0.23233	3.20143	0.948237	2.33568	0.451259	0.0443069	0.0685688	9.5298	5.95445	12.5002	5.92931	1.61092	1.28996
Bacillaceae	0	0	0.0011565	0	0	0	0	0	0	0	0	0	0	0	0	0	0	0
Bifidobacteriaceae	0	0	0	0	0	0	0	0.0508867	0	0	0.0130818	0.00604765	0	0	0	0	0	0
Burkholderiaceae	0	0	0	0	0	0	0	0	0	0	0	0	0	0	0.00275083	0	0	0
Carnobacteriaceae	0	0	0	0.00242851	0	0.00467148	0	0	0	0	0	0	0.0108176	0	0.0064242	0.0048297	0.00816169	0.0038887
Chloroplast	0	0	0	0	0	0	0	0	0	0	0	0	0	0	0	0	0	0
Clostridiaceae	0.0359858	0.0109194	0.00768162	0.014824	0.021426	0.0150268	1.06581	0.0314263	0.045412	0.118348	13.1435	4.1972	0.187417	0.807564	0.318812	0.944835	2.10408	2.31663
Clostridiales incertae sedis	0.0217451	0.0120088	0.00811987	0.00776617	0.0118304	0.0190518	0.0568351	0.0301772	0.059226	0.0193813	0.0672513	0.0209796	0.0336757	0.035919	0.065651	0.110781	0.148061	0.209666
Eggerthellaceae	0	0.00948795	0	0	0	0	0	0.0271178	0.0257923	0.00618028	0	0	0.00705496	0	0.00629002	0	0	0
Enterobacteriaceae	0	0	0	0	0	0	0	0	0	0	0	0	0	0	0	0	0	0
Enterococcaceae	0	0.00235615	0.00226431	0.00235262	0	0.00453731	0.0116847	0.0276971	0.00475001	0	0	0.00298063	0.0174775	0	0	0.00467877	0.00792728	0.0276665
Erysipelotrichaceae	0.0707455	0.0493019	0.0614529	0.145205	0.147569	0.145792	0.0995636	7.58441	0.278002	3.25674	0.0696518	0.0398857	8.88618	14.972	8.52519	4.77833	9.56919	8.99627
Lachnospiraceae	9.06878	4.21882	11.5542	10.4467	6.16835	13.4952	10.7446	12.0082	32.7877	22.8804	19.0411	6.85274	12.3835	3.89979	7.31155	15.0327	10.3652	8.54996
Lactobacillaceae	15.0033	13.5413	11.6266	7.64446	7.30201	11.0647	5.28961	9.80633	1.18466	2.82051	7.93384	2.84196	11.7508	11.3147	18.3899	22.2639	22.749	20.4132
Moraxellaceae	0	0	0	0	0	0	0	0	0	0	0	0	0	0	0	0	0	0
Muribaculaceae	9.45115	11.1284	4.76905	10.5425	9.28517	6.37297	39.713	59.947	54.7284	54.5718	31.5415	35.6307	45.1282	50.3539	41.7112	40.3418	40.883	40.9579
Peptostreptococcaceae	0	0.00190012	0	0.00932194	0.00730753	0.00229305	0.0194535	0.345073	0.0375641	0.050052	0.963439	0.61159	0.560615	0	0	0	0.284743	0.0470897
Poaceae	0	0	0	0	0	0	0	0	0	0.00998732	0	0	0	0	0	0	0	0
Rikenellaceae	63.5099	68.3496	67.5056	64.3735	73.9996	64.0053	34.7719	0.974757	0.485419	0.530877	10.0647	23.7448	0.117583	0.182813	0.153225	0.253962	0.0409789	0
Ruminococcaceae	1.86966	1.93074	3.94382	4.55163	1.97858	3.7761	2.90831	2.91604	6.73474	8.35412	7.32964	10.8849	2.01757	0.520299	2.05449	6.22445	5.00815	3.50297
Staphylococcaceae	0	0.00220414	0	0	0	0	0	0	0	0	0	0.00250546	0.006547	0.0050895	0.00291857	0.412637	0	0
Streptococcaceae	0	0	0	0	0	0	0	0	0	0.00293357	0	0	0	0	0	0	0	0
Thermoactinomycetaceae	0	0	0	0	0	0	0	0	0	0	0	0	0	0	0	0	0	0
