# Supplementary material for: A humanized mouse that mounts mature class-switched, hypermutated and neutralizing antibody responses
Source: Nat Immunol. 2024 Jun 25;25(8):1489–506. doi: 10.1038/s41590-024-01880-3 (PMC11291283; doi:10.1038/s41590-024-01880-3)
Supplement: Supplementary file 12 — Statistical source data. [file 41590_2024_1880_MOESM12_ESM.xlsx]

## Sheet: ED Fig. 6a
huIgM+, huIgD+, huIgG+, huIgA+ or huIgE+B cells, huCD27+IgD– class-switched memory-like B cells (huMB) and huCD27+CD38+PBs
CD154 + IL-2 + IL-4 + IL-21: huB cells, huMBs and huPBs (% total cells)
	HS 14			THX 442
huIgM+	76.98	79.57	74.87	78.82	79.27	74.45
huIgG+	18.5	17.7	19.9	18.2	17.7	19.9
huIgA+	3.73	2.19	4.9	2.33	2.69	4.9
huIgE+	0.79	0.54	0.33	0.65	0.34	0.75
huMB	11.8	11.7	10.2	13.6	11.7	11.8
huPB	8.97	11.7	18.8	14	9.93	12.7

## Sheet: ED Fig. 6b
huIgM+, huIgD+, huIgG+, huIgA+ or huIgE+B cells, huCD27+IgD– class-switched memory-like B cells (huMB) and huCD27+CD38+PBs
CpG + IL-2 + IL-21 + TGF-B + RA: huB cells, huMBs and huPBs (% total cells)
	HS 15			THX 443
huIgM+	69.18	80	74.5	71.25	77.85	66.39
huIgG+	20	9.41	17.5	17.5	18.6	20
huIgA+	7.77	10.42	7.66	10.5	3.01	9.96
huIgE+	0.75	0.69	0.34	0.75	0.54	0.55
huMB	11.8	17.1	12.7	18.9	20	8.89
huPB	20	19.4	19.5	20	17.3	20

## Sheet: ED Fig. 6c
huIgM+, huIgD+, huIgG+, huIgA+ or huIgE+B cells, huCD27+IgD– class-switched memory-like B cells (huMB) and huCD27+CD38+PBs
CpG + IL-2 + IL-4 + IL-21: huB cells, huMBs and huPBs (% total cells)
	HS 16			THX 444
huIgM+	72.15	75.69	74.67	76.21	66.91	77.08
huIgG+	19.6	13.7	18	16.5	20	14
huIgA+	7.5	9.96	7	6.5	10.2	8.38
huIgE+	0.75	0.65	0.33	0.79	0.69	0.54
huMB	6.9	5.24	11.8	8.62	8.73	4.17
huPB	7.39	8.97	4.38	9.91	7.59	8.58

## Sheet: ED Fig. 6d
AICDA, PRDM1, VHDJH-Cμ, VHDJH-Cγ1, VHDJH-Cα1 and VHDJH-Cε transcript expression in HS and THX mice huB cell microcultures
CD154 + IL-2 + IL-4 + IL-21: Transcript expression (qRT-PCR)
	huB cells from humans			huB cells from THX mice
AICDA	0.109	0.095	0.096	0.107061	0.112682	0.0802571
PRDM1	0.103	0.098	0.099	0.111435	0.0978754	0.1
VHDJH-Cµ	0.100606	0.100745	0.102751	0.100058	0.0904028	0.0992128
VHDJH-Cγ1	0.107	0.098	0.095	0.0968467	0.0823821	0.100603
VHDJH-Cα1	0.106	0.099	0.095	0.111435	0.0978754	0.1
VHDJH-Cε	0.11	0.094	0.096	0.0944972	0.0891742	0.104511
CpG + IL-2 + IL-21 + TGF-B + RA: Transcript expression (qRT-PCR)
	huB cells from humans			huB cells from THX mice
AICDA	0.108	0.097	0.095	0.113371	0.106703	0.136007
PRDM1	0.112	0.092	0.096	0.0944972	0.117842	0.105113
VHDJH-Cµ	0.113814	0.101635	0.0962764	0.100361	0.0927738	0.0917725
VHDJH-Cγ1	0.108	0.097	0.095	0.100482	0.097115	0.118499
VHDJH-Cα1	0.112	0.095	0.093	0.0982062	0.115699	0.09262
VHDJH-Cε	0.109	0.096	0.095	0.104511	0.0937274	0.0947531
CpG + IL-2 + IL-4 + IL-21: Transcript expression (qRT-PCR)
	huB cells from humans			huB cells from THX mice
AICDA	0.11	0.097	0.093	0.0930411	0.102042	0.0788919
PRDM1	0.107	0.096	0.097	0.104912	0.0891742	0.111204
VHDJH-Cµ	0.107018	0.115253	0.101394	0.0971385	0.0935497	0.10468
VHDJH-Cγ1	0.11	0.097	0.093	0.0961653	0.109317	0.0968467
VHDJH-Cα1	0.108	0.092	0.1	0.114113	0.115699	0.0978754
VHDJH-Cε	0.111	0.095	0.094	0.10664	0.118939	0.102042
