# Supplementary material for: A humanized mouse that mounts mature class-switched, hypermutated and neutralizing antibody responses
Source: Nat Immunol. 2024 Jun 25;25(8):1489–506. doi: 10.1038/s41590-024-01880-3 (PMC11291283; doi:10.1038/s41590-024-01880-3)
Supplement: Supplementary file 13 — Statistical source data. [file 41590_2024_1880_MOESM13_ESM.xlsx]

## Sheet: ED Fig. 8
Serum human cytokine concentrations in flagellin- and COVID-19 mRNA-vaccinated THX mice
Serum human cytokine concentrations in flagellin-vaccinated THX mice
huAPRIL (pg/ml)	huBAFF (pg/ml)	huTGF-β1 (pg/ml)	huIFN-γ (pg/ml)	huIL-2 (pg/ml)	huIL-4 (pg/ml)	huIL-6 (pg/ml)	huIL-10 (pg/ml)	huIL-21 (pg/ml)
383.7	372.8	9151	24.74	2.16	8.8	4.58	4.17	< 0.10
112	121.9	2966	0.17	0.5	3.55	1.71	1.67	< 0.10
141.2	133.3	8678	3.22	1.94	N.D.	6.06	2.29	< 0.10
129.1	172.8	12345	0.12	0.99	6.9	1.78	1.15	< 0.10
219.7	244.7	7636	4.16	0.66	7.58	0.4	2.34	< 0.10
231.9	335.5	8535	0.19	0.44	8.12	1.71	2.53	< 0.10
238	275.8	3451	4	0.57	6.13	0.62	1.21	< 0.10
210.4	207.4	5383	2.27	0.88	6.44	1.93	1.96	< 0.10
169	184.1	5179	N.D.	N.D.	3.55	0.4	0.84	< 0.10
217.9	212.5	9839	7.3	0.68	6.13	3.62	0.38	< 0.10
211.6	199.4	9900	0.16	0.41	4.69	1.16	1.36	< 0.10
197.9	246.1	10744	13.55	0.77	4.69	21.61	4.47	< 0.10
223.1	269.7	2629	3.22	0.6	7.58	0.62	0.49	< 0.10
173.4	209	2825	N.D.	N.D.	4.69	1.42	0.62	< 0.10
215.3	256.7	7902	N.D.	N.D.	6.76	0.4	2.8	< 0.10
206.3	247.8	10455	2.27	1.3	8.8	1.78	1.26	< 0.10
Serum human cytokine concentrations in Pfizer COVID-19 mRNA-vaccinated THX mice
huAPRIL (pg/ml)	huBAFF (pg/ml)	huTGF-β1 (pg/ml)	huIFN-γ (pg/ml)	huIL-2 (pg/ml)	huIL-4 (pg/ml)	huIL-6 (pg/ml)	huIL-10 (pg/ml)	huIL-21 (pg/ml)
295.5	288.4	7544	9.49	2.05	8.8	2.15	2.15	< 0.10
97.6	121	10495	0.15	0.41	2.42	0.41	1.06	< 0.10
243	231.5	6606	11.36	1.09	8.12	3.69	5.44	< 0.10
96.4	101.4	8063	0.12	0.66	2.42	0.4	0.73	< 0.10
272.5	302.2	7572	6.52	1.52	6.13	2.7	5.72	< 0.10
105.5	114.2	7712	0.19	0.88	2.42	0.33	0.49	< 0.10
281.7	317.9	7646	5.42	0.88	10.9	4.91	5.31	< 0.10
117.4	132.1	7037	0.13	0.51	6.13	0.47	0.84	< 0.10
121.8	126.7	8403	N.D.	0.56	3.55	N.D.	0.62	< 0.10
81.2	93.8	7441	0.17	0.61	2.42	0.25	1.57	< 0.10
137.4	165.6	7782	3.22	0.58	3.55	13.06	2.8	< 0.10
174.8	193.7	10231	127.4	0.42	N.D.	1.93	N.D.	< 0.10
192.5	202.3	6922	92.55	1.09	N.D.	1.38	0.49	< 0.10
173.8	168.4	3963	53.24	N.D.	2.42	1.93	N.D.	< 0.10
164	157.4	1053	26.14	0.49	3.55	23.15	4.09	< 0.10
265	258.2	4919	0.11	0.63	3.55	0.62	0.9	< 0.10
110.5	116.1	10187	0.16	0.51	4.69	0.1	0.38	< 0.10
99.7	111.9	7754	2.9	0.64	2.64	0.23	0.49	< 0.10
108.5	104.8	7339	7.77	0.43	2.42	0.1	0.62	< 0.10
130.1	126.7	7426	10.27	N.D.	N.D.	N.D.	N.D.	< 0.10
162.3	137	16446	N.D.	N.D.	N.D.	N.D.	0.25	< 0.10
195	220.4	5241	2.74	2.05	3.55	0.32	N.D.	< 0.10
N.D.: not determined
