# Supplementary material for: A humanized mouse that mounts mature class-switched, hypermutated and neutralizing antibody responses
Source: Nat Immunol. 2024 Jun 25;25(8):1489–506. doi: 10.1038/s41590-024-01880-3 (PMC11291283; doi:10.1038/s41590-024-01880-3)
Supplement: Supplementary file 14 — Statistical source data. [file 41590_2024_1880_MOESM14_ESM.xlsx]

## Sheet: ED Fig. 9c
RBD-specific expressed recombinant humAbs
RBD-specific Ab source	RBD-specific binding (O.D.)
Non-immunized THX mouse sera	0.358
COVID-19 mRNA-vaccinated THX mouse sera	2.5295
huIgM mAb	1.203
huIgM mAb	1.6515
huIgM mAb	1.3385
huIgM mAb	1.306
huIgM mAb	2.294
huIgM mAb	1.7125
huIgM mAb	2.063
huIgM mAb	1.405
huIgM mAb	2.6325
huIgM mAb	1.316
huIgM mAb	1.531
huIgM mAb	1.9655
huIgM mAb	1.759
huIgM mAb	2.003
huIgM mAb	1.916
huIgM mAb	1.3535
huIgM mAb	1.489
huIgM mAb	1.6145
huIgM mAb	1.826
huIgM mAb	1.836
huIgM mAb	1.9055
huIgM mAb	1.9985
huIgM mAb	1.4875
huIgM mAb	1.8315
huIgM mAb	1.1235
huIgM mAb	2.0525
huIgM mAb	2.0595
huIgG1 mAb	2.0485
huIgG1 mAb	1.673
huIgG1 mAb	2.936
huIgG1 mAb	1.8805
huIgG1 mAb	2.694
huIgA1 mAb	1.6335
huIgA1 mAb	1.2605
huIgA1 mAb	2.5205
huIgA1 mAb	1.2325
huIgA1 mAb	1.0215
huIgA1 mAb	1.6365
huIgA1 mAb	2.4215
huIgA1 mAb	2.8535
huIgA1 mAb	1.9055
huIgA1 mAb	0.9745
huIgA1 mAb	1.9095
huIgA1 mAb	1.762
huIgA1 mAb	2.0155
