# Supplementary material for: A humanized mouse that mounts mature class-switched, hypermutated and neutralizing antibody responses
Source: Nat Immunol. 2024 Jun 25;25(8):1489–506. doi: 10.1038/s41590-024-01880-3 (PMC11291283; doi:10.1038/s41590-024-01880-3)
Supplement: Supplementary file 15 — Statistical source data. [file 41590_2024_1880_MOESM15_ESM.xlsx]

## Sheet: ED Fig. 10a
Serum RBD-specific human antibodies in RBD-KLH-immunized and non-immunized THX mice
RBD-specific huIgM (O.D. @ 450 nm)
Dilution	Non-immunized (nil) THX						RBD-KLH-immunized THX
01:20:00	0.059	0.065	0.085	0.041	0.056	0.077	0.816	0.866	0.879	0.812	0.819	0.833
01:40:00	0.051	0.061	0.083	0.044	0.053	0.077	0.791	0.872	0.771	0.578	0.551	0.671
1:80	0.051	0.063	0.083	0.042	0.052	0.077	0.603	0.829	0.673	0.397	0.528	0.589
1:160	0.052	0.062	0.084	0.043	0.053	0.074	0.502	0.671	0.543	0.346	0.441	0.491
1:320	0.052	0.066	0.083	0.042	0.058	0.076	0.354	0.38	0.392	0.285	0.37	0.291
1:640	0.052	0.064	0.084	0.042	0.051	0.07	0.262	0.246	0.266	0.224	0.308	0.192
1:1280	0.052	0.063	0.08	0.041	0.05	0.075	0.209	0.204	0.21	0.203	0.239	0.16
1:2560	0.052	0.061	0.084	0.04	0.052	0.076	0.169	0.163	0.164	0.164	0.148	0.145
RBD-specific huIgG (O.D. @ 450 nm)
Dilution	Non-immunized (nil) THX						RBD-KLH-immunized THX
01:20:00	0.041	0.054	0.064	0.031	0.075	0.051	0.54	0.763	0.705	0.868	0.539	0.616
01:40:00	0.041	0.056	0.061	0.03	0.076	0.052	0.498	0.581	0.544	0.838	0.437	0.567
1:80	0.04	0.061	0.068	0.031	0.071	0.05	0.418	0.377	0.37	0.792	0.379	0.548
1:160	0.039	0.05	0.063	0.032	0.073	0.049	0.296	0.206	0.224	0.713	0.263	0.51
1:320	0.041	0.049	0.061	0.033	0.079	0.049	0.218	0.165	0.174	0.632	0.182	0.436
1:640	0.041	0.051	0.059	0.039	0.074	0.048	0.185	0.151	0.231	0.529	0.17	0.362
1:1280	0.04	0.051	0.061	0.03	0.074	0.048	0.158	0.147	0.148	0.456	0.151	0.28
1:2560	0.045	0.052	0.063	0.039	0.072	0.052	0.151	0.145	0.144	0.145	0.145	0.144
RBD-specific huIgA (O.D. @ 450 nm)
Dilution	Non-immunized (nil) THX						RBD-KLH-immunized THX
01:20:00	0.047	0.054	0.035	0.022	0.031	0.061	0.167	0.165	0.2	0.165	0.198	0.286
01:40:00	0.044	0.051	0.032	0.02	0.031	0.056	0.162	0.147	0.195	0.147	0.199	0.235
1:80	0.044	0.049	0.03	0.028	0.03	0.054	0.161	0.146	0.18	0.146	0.18	0.2
1:160	0.04	0.049	0.033	0.02	0.031	0.053	0.166	0.144	0.18	0.144	0.18	0.18
1:320	0.045	0.048	0.033	0.021	0.029	0.052	0.169	0.146	0.18	0.146	0.18	0.18
1:640	0.041	0.049	0.039	0.029	0.038	0.052	0.161	0.151	0.18	0.151	0.18	0.18
1:1280	0.038	0.049	0.03	0.025	0.039	0.055	0.158	0.142	0.18	0.142	0.18	0.18
1:2560	0.04	0.05	0.034	0.025	0.042	0.055	0.151	0.143	0.18	0.143	0.18	0.18

## Sheet: ED Fig. 10b
Serum huIg and RBD-specific human antibodies in RBD-KLH-immunized and non-immunized THX mice
huIgM (µg eq/ml)
Non-immunized (nil) THX						RBD-KLH-immunized THX
574.07	676.667	703.703	814.814	888.889	890.741	648.148	685.185	759.259	898.148	1018.52	1098.07
huIgG (µg eq/ml)
Non-immunized (nil) THX						RBD-KLH-immunized THX
33.333	59.259	105.556	214.963	240.741	277.778	574.074	796.296	907.407	919.652	929.964	1167.63
huIgA (µg eq/ml)
Non-immunized (nil) THX						RBD-KLH-immunized THX
47.965	47.605	47.294	5.556	47.786	47.582	256.741	296.296	453.704	659.407	671.926	722.358
RBD-specific huIgM (RU)
Non-immunized (nil) THX						RBD-KLH-immunized THX
333.287	185.58	203.703	229.418	241.841	259.336	1166.67	1314.81	2071.68	2296.39	2925.5	2985.19
RBD-specific huIgG (RU)
Non-immunized (nil) THX						RBD-KLH-immunized THX
198.68	206.658	222.757	189.783	250.402	235.834	851.268	886.155	1374.85	1445.38	1803.7	2029.63
RBD-specific huIgA (RU)
Non-immunized (nil) THX						RBD-KLH-immunized THX
0	0	0	0	0	0	209.876	283.951	350.617	456.79	518.598	512.345
